# Supplementary material for: Estimation of Vibration Characteristics of a Space Manipulator From Air Bearing Supported Test Data
Source: Front Robot AI. 2021 May 13;8:641165. doi: 10.3389/frobt.2021.641165 (PMC8155630; doi:10.3389/frobt.2021.641165)
Supplement: Supplementary file 1 [file Data_Sheet_1.zip]

Archive with 24 entries (10 files):
- controllers/
- controllers/FlexJointMove/
- controllers/FlexJointMove/FlexJointMove.m
- controllers/FlexJointMoveJ1/
- controllers/FlexJointMoveJ1/FlexJointMoveJ1.m
- controllers/FlexJointMoveJ2/
- controllers/FlexJointMoveJ2/FlexJointMoveJ2.m
- controllers/getMotion/
- controllers/getMotion/getMotion.m
- controllers/getMotion2/
- controllers/getMotion2/getMotion2.m
- controllers/JointMove/
- controllers/JointMove/JointMove.m
- libraries/
- plugins/
- plugins/physics/
- plugins/remote_controls/
- plugins/robot_windows/
- protos/
- worlds/
- worlds/rigidManipulator.wbt
- worlds/spaceManipulator.wbt
- worlds/spaceManipulatorVibration.wbt
- worlds/spaceManipulatorVibrationnoFoot.wbt
