# Supplementary material for: Estimation of Vibration Characteristics of a Space Manipulator From Air Bearing Supported Test Data
Source: Front Robot AI. 2021 May 13;8:641165. doi: 10.3389/frobt.2021.641165 (PMC8155630; doi:10.3389/frobt.2021.641165)
Supplement: Supplementary file 1 [file Data_Sheet_1.zip › controllers/FlexJointMoveJ2/FlexJointMoveJ2.m]

% MATLAB controller for Webots
% File:          JointMove.m
% Date:
% Description:
% Author:
% Modifications:

% uncomment the next two lines if you want to use
% MATLAB's desktop to interact with the controller:
%desktop;
%keyboard;

TIME_STEP = 1;

% get and enable devices, e.g.:
%  camera = wb_robot_get_device('camera');
%  wb_camera_enable(camera, TIME_STEP);
  motor1 = wb_robot_get_device('Motor1');
  motor2 = wb_robot_get_device('Motor2');
  sensor1 = wb_robot_get_device('Sensor1');
  sensor2 = wb_robot_get_device('Sensor2');
  wb_position_sensor_enable(sensor2,TIME_STEP);
  wb_motor_enable_force_feedback(motor2, TIME_STEP);
% main loop:
% perform simulation steps of TIME_STEP milliseconds
% and leave the loop when Webots signals the termination
%
torque2 = [];
theta2 = [];
while wb_robot_step(TIME_STEP) ~= -1
 t = wb_robot_get_time();
  % read the sensors, e.g.:
  %  rgb = wb_camera_get_image(camera);
  % Process here sensor data, images, etc.
  ang1 =  wb_position_sensor_get_value(sensor2);
  if t<pi/0.3
   wb_motor_set_position(motor2,pi/4-pi/4*cos(0.3*t));
  else
    wb_motor_set_position(motor2,pi/2);
  end
  % send actuator commands, e.g.:
  %  wb_motor_set_postion(motor, 10.0);
  torque2 = [torque2; wb_motor_get_force_feedback(motor2)];
  theta2 = [theta2; wb_position_sensor_get_value(sensor2)];
  % if your code plots some graphics, it needs to flushed like this:
  drawnow;
end
% torque2 = torque1;
% theta2 = theta1;
cd ../
save torque2ff.dat torque2 -ascii
save theta2ff.dat theta2 -ascii
% cleanup code goes here: write data to files, etc.
