# Supplementary material for: Estimation of Vibration Characteristics of a Space Manipulator From Air Bearing Supported Test Data
Source: Front Robot AI. 2021 May 13;8:641165. doi: 10.3389/frobt.2021.641165 (PMC8155630; doi:10.3389/frobt.2021.641165)
Supplement: Supplementary file 1 [file Data_Sheet_1.zip › controllers/getMotion2/getMotion2.m]

% MATLAB controller for Webots
% File:          getMotion.m
% Date:
% Description:
% Author:
% Modifications:

% uncomment the next two lines if you want to use
% MATLAB's desktop to interact with the controller:
%desktop;
%keyboard;

TIME_STEP = 1;
gps0 = wb_robot_get_device('gps0');
gps1 = wb_robot_get_device('gps1');
gps2 = wb_robot_get_device('gps2');
wb_gps_enable(gps0,TIME_STEP)
wb_gps_enable(gps1,TIME_STEP)
wb_gps_enable(gps2,TIME_STEP)
pos0 = [];
pos1 = [];
pos2 = [];
% main loop:
% perform simulation steps of TIME_STEP milliseconds
% and leave the loop when Webots signals the termination
%
while wb_robot_step(TIME_STEP) ~= -1
  pos0=[pos0;wb_gps_get_values(gps0)];
  pos1=[pos1;wb_gps_get_values(gps1)];
  pos2=[pos2;wb_gps_get_values(gps2)];
  % read the sensors, e.g.:
  %  rgb = wb_camera_get_image(camera);

  % Process here sensor data, images, etc.

  % send actuator commands, e.g.:
  %  wb_motor_set_postion(motor, 10.0);

  % if your code plots some graphics, it needs to flushed like this:
  drawnow;

end
pos = [pos0,pos1,pos2];
cd ../
save pos2.dat pos -ascii
% cleanup code goes here: write data to files, etc.
