# Supplementary material for: Estimation of Vibration Characteristics of a Space Manipulator From Air Bearing Supported Test Data
Source: Front Robot AI. 2021 May 13;8:641165. doi: 10.3389/frobt.2021.641165 (PMC8155630; doi:10.3389/frobt.2021.641165)
Supplement: Supplementary file 1 [file Data_Sheet_1.zip › controllers/JointMove/JointMove.m]

% MATLAB controller for Webots
% File:          JointMove.m
% Date:
% Description:
% Author:
% Modifications:

% uncomment the next two lines if you want to use
% MATLAB's desktop to interact with the controller:
%desktop;
%keyboard;

TIME_STEP = 1;

% get and enable devices, e.g.:
% 读取电机和传感器
  motor1 = wb_robot_get_device('Motor1');
  motor2 = wb_robot_get_device('Motor2');
  sensor1 = wb_robot_get_device('Sensor1');
  sensor2 = wb_robot_get_device('Sensor2');
  % 启动传感器
  wb_position_sensor_enable(sensor1,TIME_STEP);
  % 打开电机力反馈信号
  wb_motor_enable_force_feedback(motor1, TIME_STEP);
% main loop:
% 主循环
%% 初始化力矩和角度变量
torque1 = [];
theta1 = [];
while wb_robot_step(TIME_STEP) ~= -1
 t = wb_robot_get_time(); %读取系统时间
  ang1 =  wb_position_sensor_get_value(sensor1); %读取关节角度传感器信息
  if t<pi/0.3
   wb_motor_set_position(motor1,pi/4-pi/4*cos(0.3*t)); %指定轨迹
  else
    wb_motor_set_position(motor1,pi/2); %指定关节位置
  end
  torque1 = [torque1; wb_motor_get_force_feedback(motor1)];% 力矩，角度赋值
  theta1 = [theta1; wb_position_sensor_get_value(sensor1)];
  drawnow;
  % 下面两行取消注释能实时绘制关节力矩曲线，但是会降低运行速度
  %plot(torque1)
  %grid on
end
% 停止仿真后保存数据，到控制脚本所在文件夹
cd ../
save torque1r.dat torque1 -ascii
save theta1r.dat theta1 -ascii
