# Supplementary material for: Estimation of Vibration Characteristics of a Space Manipulator From Air Bearing Supported Test Data
Source: Front Robot AI. 2021 May 13;8:641165. doi: 10.3389/frobt.2021.641165 (PMC8155630; doi:10.3389/frobt.2021.641165)
Supplement: Supplementary file 1 [file Data_Sheet_1.zip › worlds/rigidManipulator.wbt]

#VRML_SIM R2020b utf8
WorldInfo {
  gravity 0
  basicTimeStep 1
  coordinateSystem "NUE"
  contactProperties [
    ContactProperties {
    }
  ]
}
Viewpoint {
  orientation -0.6777531260482021 -0.6416550152152618 -0.3590676002941396 0.6143283697668994
  position -0.47186239397149277 0.6330658677859351 2.1545493513508136
}
Background {
  skyColor [
    1 1 1
  ]
}
RectangleArena {
  floorSize 2 5
}
DEF rigid_joint_Space_manipulator Robot {
  translation -0.5 0.1 0
  children [
    DEF Joint1 Solid {
      translation 0.125 0 0
      children [
        DEF joint1a Shape {
          appearance Appearance {
            texture ImageTexture {
              url [
                "textures/metal.jpg"
              ]
            }
            textureTransform TextureTransform {
            }
          }
          geometry Cylinder {
            height 0.05
            radius 0.03
          }
        }
        HingeJoint {
          jointParameters HingeJointParameters {
            axis 0 1 0
            suspensionAxis 0 1 0
          }
          device [
            RotationalMotor {
              name "Motor1"
            }
            PositionSensor {
              name "Sensor1"
            }
            Brake {
              name "Brake1"
            }
          ]
          endPoint Solid {
            translation 7.733728657477457e-09 0.05000000000001084 -9.411455308524172e-10
            children [
              DEF Link1 Solid {
                translation 0.2 0 0
                children [
                  DEF Joint2a Solid {
                    translation 0.2 0 0
                    children [
                      DEF Joint2 HingeJoint {
                        jointParameters HingeJointParameters {
                          axis 0 1 0
                        }
                        device [
                          PositionSensor {
                            name "Sensor2"
                          }
                          RotationalMotor {
                            name "Motor2"
                          }
                          Brake {
                            name "Brake2"
                          }
                        ]
                        endPoint DEF Joint2a Solid {
                          translation 1.8147525093770156e-08 -0.049999999999982406 -3.1013913659450054e-10
                          children [
                            DEF hand0 Solid {
                              translation 0.425 0.05 0
                              children [
                                DEF hand1 Solid {
                                  translation 0.03 0 0
                                  children [
                                    DEF hand3 Solid {
                                      translation 0.04 0 -0.04
                                      rotation 0 0 1 -1.5707996938995747
                                      children [
                                        DEF hand3 Shape {
                                          appearance Appearance {
                                          }
                                          geometry DEF hand2 Capsule {
                                            height 0.05
                                            radius 0.01
                                          }
                                        }
                                      ]
                                      name "hand3"
                                      boundingObject USE hand3
                                      physics Physics {
                                      }
                                    }
                                    DEF hand2 Solid {
                                      translation 0.04 0 0.04
                                      rotation 0 0 1 -1.5707996938995747
                                      children [
                                        Shape {
                                          appearance Appearance {
                                          }
                                          geometry DEF hand2 Capsule {
                                            height 0.05
                                            radius 0.01
                                          }
                                        }
                                      ]
                                      name "hand2"
                                      boundingObject USE hand2
                                      physics Physics {
                                      }
                                    }
                                    DEF hand1 Shape {
                                      appearance Appearance {
                                      }
                                      geometry Box {
                                        size 0.02 0.02 0.1
                                      }
                                    }
                                  ]
                                  boundingObject USE hand1
                                  physics Physics {
                                  }
                                }
                                DEF hand0 Shape {
                                  appearance Appearance {
                                  }
                                  geometry Box {
                                    size 0.06 0.02 0.05
                                  }
                                }
                              ]
                              name "solid(1)"
                              boundingObject USE hand0
                              physics Physics {
                              }
                            }
                            DEF Joint3a Solid {
                              translation 0.4 0 0
                              children [
                                DEF Joint3a Shape {
                                  appearance Appearance {
                                    texture ImageTexture {
                                      url [
                                        "textures/plastic.jpg"
                                      ]
                                    }
                                    textureTransform TextureTransform {
                                    }
                                  }
                                  geometry Cylinder {
                                    height 0.05
                                    radius 0.03
                                  }
                                }
                              ]
                              name "solid(2)"
                              boundingObject USE Joint3a
                              physics Physics {
                                density 5000
                              }
                            }
                            DEF Joint3b Solid {
                              translation 0.4 0.05 0
                              children [
                                DEF Joint3b Shape {
                                  appearance Appearance {
                                    texture ImageTexture {
                                      url [
                                        "textures/plastic.jpg"
                                      ]
                                    }
                                    textureTransform TextureTransform {
                                    }
                                  }
                                  geometry Cylinder {
                                    height 0.05
                                    radius 0.03
                                  }
                                }
                              ]
                              name "solid(3)"
                              boundingObject USE Joint3b
                              physics Physics {
                                density 5000
                              }
                            }
                            DEF Link2 Solid {
                              translation 0.2 0 0
                              children [
                                DEF Link2 Shape {
                                  geometry Box {
                                    size 0.4 0.03 0.03
                                  }
                                }
                              ]
                              boundingObject USE Link2
                              physics Physics {
                              }
                            }
                            DEF Joint2b Shape {
                              appearance Appearance {
                                texture ImageTexture {
                                  url [
                                    "textures/metal.jpg"
                                  ]
                                }
                                textureTransform TextureTransform {
                                }
                              }
                              geometry Cylinder {
                                height 0.05
                                radius 0.03
                              }
                            }
                          ]
                          boundingObject USE Joint2b
                          physics Physics {
                            density 5000
                          }
                        }
                      }
                      DEF Joint2a Shape {
                        appearance Appearance {
                          texture ImageTexture {
                            url [
                              "textures/plastic.jpg"
                            ]
                          }
                          textureTransform TextureTransform {
                          }
                        }
                        geometry Cylinder {
                          height 0.05
                          radius 0.03
                        }
                      }
                    ]
                    boundingObject USE Joint2a
                    physics Physics {
                      density 5000
                    }
                  }
                  DEF Link1 Shape {
                    geometry Box {
                      size 0.4 0.03 0.03
                    }
                  }
                ]
                name "solid(1)"
                boundingObject USE Link1
                physics Physics {
                }
              }
              DEF Joint1b Shape {
                appearance Appearance {
                  texture ImageTexture {
                    url [
                      "textures/plastic.jpg"
                    ]
                  }
                  textureTransform TextureTransform {
                  }
                }
                geometry Cylinder {
                  height 0.05
                  radius 0.03
                }
              }
            ]
            boundingObject USE Joint1b
            physics Physics {
              density 5000
            }
          }
        }
      ]
      boundingObject USE joint1a
      physics Physics {
        density 5000
      }
    }
    DEF Base Shape {
      appearance Appearance {
        material Material {
          diffuseColor 0.5 0.5 0.5
          emissiveColor 0.5 0.5 0.5
        }
      }
      geometry Box {
        size 0.2 0.2 0.2
      }
    }
  ]
  name "base"
  locked TRUE
  controller "JointMove"
  supervisor TRUE
}
DirectionalLight {
  direction 0 -1 0
}
