# Supplementary material for: Estimation of Vibration Characteristics of a Space Manipulator From Air Bearing Supported Test Data
Source: Front Robot AI. 2021 May 13;8:641165. doi: 10.3389/frobt.2021.641165 (PMC8155630; doi:10.3389/frobt.2021.641165)
Supplement: Supplementary file 1 [file Data_Sheet_1.zip › worlds/spaceManipulatorVibrationnoFoot.wbt]

#VRML_SIM R2020b utf8
WorldInfo {
  gravity 0
  basicTimeStep 1
  coordinateSystem "NUE"
  contactProperties [
    ContactProperties {
    }
  ]
}
Viewpoint {
  orientation -0.9849199489319954 0.16755164235448233 0.04311776130681477 0.5111337363149572
  position 0.051710992882997256 1.5233454254432268 3.866544065223542
}
Background {
  skyColor [
    1 1 1
  ]
}
RectangleArena {
  translation 0 -0.01 0
  floorSize 2 5
}
DEF flexible_joint_Space_manipulator Robot {
  translation -0.5 0.12 1
  children [
    DEF Joint1 Solid {
      translation 0.125 0 0
      children [
        DEF joint1a Shape {
          appearance Appearance {
            texture ImageTexture {
              url [
                "textures/metal.jpg"
              ]
            }
            textureTransform TextureTransform {
            }
          }
          geometry Cylinder {
            height 0.05
            radius 0.03
          }
        }
        HingeJoint {
          jointParameters HingeJointParameters {
            position 0.2
            axis 0 1 0
            springConstant 20
            dampingConstant 0.1
            suspensionAxis 0 1 0
          }
          endPoint DEF joint1b Solid {
            translation 7.392592233639982e-09 0.050000000000010966 -2.4588399413400263e-09
            rotation 0 1 0 0.1999999999999989
            children [
              DEF gps0 GPS {
                name "gps0"
              }
              DEF FlexibleJoint1 HingeJoint {
                jointParameters HingeJointParameters {
                  axis 0 1 0
                  springConstant 100
                  dampingConstant 0.1
                }
                endPoint DEF Link1 Solid {
                  translation 0.2 0 0
                  children [
                    DEF Joint2a Solid {
                      translation 0.2 0 0
                      children [
                        DEF gps1 GPS {
                          name "gps1"
                        }
                        DEF Joint2 HingeJoint {
                          jointParameters HingeJointParameters {
                            position 0.1
                            axis 0 1 0
                            springConstant 20
                            dampingConstant 0.1
                          }
                          endPoint DEF Joint2b Solid {
                            translation 1.8025899843676847e-08 -0.04999999999998242 -2.120329335088366e-09
                            rotation 0 1 0 0.09999999999999855
                            children [
                              DEF FlexibleJoint2 HingeJoint {
                                jointParameters HingeJointParameters {
                                  axis 0 1 0
                                  springConstant 100
                                  dampingConstant 0.1
                                }
                                endPoint DEF Link2 Solid {
                                  translation 0.2 0 0
                                  children [
                                    DEF Joint3b Solid {
                                      translation 0.2 0.05 0
                                      children [
                                        DEF Joint3b Shape {
                                          appearance Appearance {
                                            texture ImageTexture {
                                              url [
                                                "textures/plastic.jpg"
                                              ]
                                            }
                                            textureTransform TextureTransform {
                                            }
                                          }
                                          geometry Cylinder {
                                            height 0.05
                                            radius 0.03
                                          }
                                        }
                                      ]
                                      name "solid(3)"
                                      boundingObject USE Joint3b
                                      physics Physics {
                                        density 5000
                                      }
                                    }
                                    DEF Joint3a Solid {
                                      translation 0.2 0 0
                                      children [
                                        GPS {
                                          name "gps2"
                                        }
                                        DEF Joint3a Shape {
                                          appearance Appearance {
                                            texture ImageTexture {
                                              url [
                                                "textures/plastic.jpg"
                                              ]
                                            }
                                            textureTransform TextureTransform {
                                            }
                                          }
                                          geometry Cylinder {
                                            height 0.05
                                            radius 0.03
                                          }
                                        }
                                      ]
                                      name "solid(2)"
                                      boundingObject USE Joint3a
                                      physics Physics {
                                        density 5000
                                      }
                                    }
                                    DEF hand0 Solid {
                                      translation 0.225 0.05 0
                                      children [
                                        DEF hand1 Solid {
                                          translation 0.03 0 0
                                          children [
                                            DEF hand3 Solid {
                                              translation 0.04 0 -0.04
                                              rotation 0 0 1 -1.5707996938995747
                                              children [
                                                DEF hand3 Shape {
                                                  appearance Appearance {
                                                  }
                                                  geometry DEF hand2 Capsule {
                                                    height 0.05
                                                    radius 0.01
                                                  }
                                                }
                                              ]
                                              name "hand3"
                                              boundingObject USE hand3
                                              physics Physics {
                                              }
                                            }
                                            DEF hand2 Solid {
                                              translation 0.04 0 0.04
                                              rotation 0 0 1 -1.5707996938995747
                                              children [
                                                Shape {
                                                  appearance Appearance {
                                                  }
                                                  geometry DEF hand2 Capsule {
                                                    height 0.05
                                                    radius 0.01
                                                  }
                                                }
                                              ]
                                              name "hand2"
                                              boundingObject USE hand2
                                              physics Physics {
                                              }
                                            }
                                            DEF hand1 Shape {
                                              appearance Appearance {
                                              }
                                              geometry Box {
                                                size 0.02 0.02 0.1
                                              }
                                            }
                                          ]
                                          boundingObject USE hand1
                                          physics Physics {
                                          }
                                        }
                                        DEF hand0 Shape {
                                          appearance Appearance {
                                          }
                                          geometry Box {
                                            size 0.06 0.02 0.05
                                          }
                                        }
                                      ]
                                      name "solid(1)"
                                      boundingObject USE hand0
                                      physics Physics {
                                      }
                                    }
                                    DEF Link2 Shape {
                                      geometry Box {
                                        size 0.4 0.03 0.03
                                      }
                                    }
                                  ]
                                  boundingObject USE Link2
                                  physics Physics {
                                  }
                                }
                              }
                              DEF Joint2b Shape {
                                appearance Appearance {
                                  texture ImageTexture {
                                    url [
                                      "textures/metal.jpg"
                                    ]
                                  }
                                  textureTransform TextureTransform {
                                  }
                                }
                                geometry Cylinder {
                                  height 0.05
                                  radius 0.03
                                }
                              }
                            ]
                            boundingObject USE Joint2b
                            physics Physics {
                              density 5000
                            }
                          }
                        }
                        DEF Joint2a Shape {
                          appearance Appearance {
                            texture ImageTexture {
                              url [
                                "textures/plastic.jpg"
                              ]
                            }
                            textureTransform TextureTransform {
                            }
                          }
                          geometry Cylinder {
                            height 0.05
                            radius 0.03
                          }
                        }
                      ]
                      boundingObject USE Joint2a
                      physics Physics {
                        density 5000
                      }
                    }
                    DEF Link1 Shape {
                      geometry Box {
                        size 0.4 0.03 0.03
                      }
                    }
                  ]
                  name "solid(1)"
                  boundingObject USE Link1
                  physics Physics {
                  }
                }
              }
              DEF Joint1b Shape {
                appearance Appearance {
                  texture ImageTexture {
                    url [
                      "textures/plastic.jpg"
                    ]
                  }
                  textureTransform TextureTransform {
                  }
                }
                geometry Cylinder {
                  height 0.05
                  radius 0.03
                }
              }
            ]
            boundingObject USE Joint1b
            physics Physics {
              density 5000
            }
          }
        }
      ]
      boundingObject USE joint1a
      physics Physics {
        density 5000
      }
    }
    DEF Base Shape {
      appearance Appearance {
        material Material {
          diffuseColor 0.5 0.5 0.5
          emissiveColor 0.5 0.5 0.5
        }
      }
      geometry Box {
        size 0.2 0.2 0.2
      }
    }
  ]
  name "base(1)"
  locked TRUE
  controller "getMotion"
  supervisor TRUE
}
DEF flexible_joint_Space_manipulator Robot {
  translation -0.5 0.12 2
  children [
    DEF Joint1 Solid {
      translation 0.125 0 0
      children [
        DEF joint1a Shape {
          appearance Appearance {
            texture ImageTexture {
              url [
                "textures/metal.jpg"
              ]
            }
            textureTransform TextureTransform {
            }
          }
          geometry Cylinder {
            height 0.05
            radius 0.03
          }
        }
        HingeJoint {
          jointParameters HingeJointParameters {
            position 0.2
            axis 0 1 0
            springConstant 20
            dampingConstant 0.1
            suspensionAxis 0 1 0
          }
          endPoint DEF joint1b Solid {
            translation 7.392592211583258e-09 0.050000000000010966 -2.4588400501492753e-09
            rotation 0 1 0 0.1999999999999989
            children [
              DEF gps0 GPS {
                name "gps0"
              }
              DEF FlexibleJoint1 HingeJoint {
                jointParameters HingeJointParameters {
                  axis 0 1 0
                  springConstant 100
                  dampingConstant 0.1
                }
                endPoint DEF Link1 Solid {
                  translation 0.19999999999999993 0 -2.220446049250313e-16
                  children [
                    DEF Joint2a Solid {
                      translation 0.2 0 0
                      children [
                        GPS {
                          name "gps1"
                        }
                        DEF Joint2 HingeJoint {
                          jointParameters HingeJointParameters {
                            position 0.1
                            axis 0 1 0
                            springConstant 20
                            dampingConstant 0.1
                          }
                          endPoint DEF Joint2b Solid {
                            translation 0 -0.05 0
                            rotation 0 1 0 1.6707996938995746
                            children [
                              DEF FlexibleJoint2 HingeJoint {
                                jointParameters HingeJointParameters {
                                  axis 0 1 0
                                  springConstant 100
                                  dampingConstant 0.1
                                }
                                endPoint DEF Link2 Solid {
                                  translation 0.1999999999999995 1.3877787807814457e-17 4.440892098500626e-16
                                  children [
                                    DEF Joint3b Solid {
                                      translation 0.2 0.05 0
                                      children [
                                        DEF Joint3b Shape {
                                          appearance Appearance {
                                            texture ImageTexture {
                                              url [
                                                "textures/plastic.jpg"
                                              ]
                                            }
                                            textureTransform TextureTransform {
                                            }
                                          }
                                          geometry Cylinder {
                                            height 0.05
                                            radius 0.03
                                          }
                                        }
                                      ]
                                      name "solid(3)"
                                      boundingObject USE Joint3b
                                      physics Physics {
                                        density 5000
                                      }
                                    }
                                    DEF Joint3a Solid {
                                      translation 0.2 0 0
                                      children [
                                        GPS {
                                          name "gps2"
                                        }
                                        DEF Joint3a Shape {
                                          appearance Appearance {
                                            texture ImageTexture {
                                              url [
                                                "textures/plastic.jpg"
                                              ]
                                            }
                                            textureTransform TextureTransform {
                                            }
                                          }
                                          geometry Cylinder {
                                            height 0.05
                                            radius 0.03
                                          }
                                        }
                                      ]
                                      name "solid(2)"
                                      boundingObject USE Joint3a
                                      physics Physics {
                                        density 5000
                                      }
                                    }
                                    DEF hand0 Solid {
                                      translation 0.225 0.05 0
                                      children [
                                        DEF hand1 Solid {
                                          translation 0.03 0 0
                                          children [
                                            DEF hand3 Solid {
                                              translation 0.04 0 -0.04
                                              rotation 0 0 1 -1.5707996938995747
                                              children [
                                                DEF hand3 Shape {
                                                  appearance Appearance {
                                                  }
                                                  geometry DEF hand2 Capsule {
                                                    height 0.05
                                                    radius 0.01
                                                  }
                                                }
                                              ]
                                              name "hand3"
                                              boundingObject USE hand3
                                              physics Physics {
                                              }
                                            }
                                            DEF hand2 Solid {
                                              translation 0.04 0 0.04
                                              rotation 0 0 1 -1.5707996938995747
                                              children [
                                                Shape {
                                                  appearance Appearance {
                                                  }
                                                  geometry DEF hand2 Capsule {
                                                    height 0.05
                                                    radius 0.01
                                                  }
                                                }
                                              ]
                                              name "hand2"
                                              boundingObject USE hand2
                                              physics Physics {
                                              }
                                            }
                                            DEF hand1 Shape {
                                              appearance Appearance {
                                              }
                                              geometry Box {
                                                size 0.02 0.02 0.1
                                              }
                                            }
                                          ]
                                          boundingObject USE hand1
                                          physics Physics {
                                          }
                                        }
                                        DEF hand0 Shape {
                                          appearance Appearance {
                                          }
                                          geometry Box {
                                            size 0.06 0.02 0.05
                                          }
                                        }
                                      ]
                                      name "solid(1)"
                                      boundingObject USE hand0
                                      physics Physics {
                                      }
                                    }
                                    DEF Link2 Shape {
                                      geometry Box {
                                        size 0.4 0.03 0.03
                                      }
                                    }
                                  ]
                                  boundingObject USE Link2
                                  physics Physics {
                                  }
                                }
                              }
                              DEF Joint2b Shape {
                                appearance Appearance {
                                  texture ImageTexture {
                                    url [
                                      "textures/metal.jpg"
                                    ]
                                  }
                                  textureTransform TextureTransform {
                                  }
                                }
                                geometry Cylinder {
                                  height 0.05
                                  radius 0.03
                                }
                              }
                            ]
                            boundingObject USE Joint2b
                            physics Physics {
                              density 5000
                            }
                          }
                        }
                        DEF Joint2a Shape {
                          appearance Appearance {
                            texture ImageTexture {
                              url [
                                "textures/plastic.jpg"
                              ]
                            }
                            textureTransform TextureTransform {
                            }
                          }
                          geometry Cylinder {
                            height 0.05
                            radius 0.03
                          }
                        }
                      ]
                      boundingObject USE Joint2a
                      physics Physics {
                        density 5000
                      }
                    }
                    DEF Link1 Shape {
                      geometry Box {
                        size 0.4 0.03 0.03
                      }
                    }
                  ]
                  name "solid(1)"
                  boundingObject USE Link1
                  physics Physics {
                  }
                }
              }
              DEF Joint1b Shape {
                appearance Appearance {
                  texture ImageTexture {
                    url [
                      "textures/plastic.jpg"
                    ]
                  }
                  textureTransform TextureTransform {
                  }
                }
                geometry Cylinder {
                  height 0.05
                  radius 0.03
                }
              }
            ]
            boundingObject USE Joint1b
            physics Physics {
              density 5000
            }
          }
        }
      ]
      boundingObject USE joint1a
      physics Physics {
        density 5000
      }
    }
    DEF Base Shape {
      appearance Appearance {
        material Material {
          diffuseColor 0.5 0.5 0.5
          emissiveColor 0.5 0.5 0.5
        }
      }
      geometry Box {
        size 0.2 0.2 0.2
      }
    }
  ]
  name "base(3)"
  locked TRUE
  controller "getMotion2"
  supervisor TRUE
}
DirectionalLight {
  direction 0 -1 0
}
